# Supplementary material for: The Sunshine Paradox: Unraveling Risk Factors for Low Vitamin D Status Among Non-Pregnant Women in Lebanon
Source: Nutrients. 2025 Feb 26;17(5):804. doi: 10.3390/nu17050804 (PMC11901458; doi:10.3390/nu17050804)
Supplement: Supplementary file 1 [file nutrients-17-00804-s001.zip]

Archive with 1 entries (1 files):
- nutrients-3479859-supplementary.pdf
